# Supplementary material for: Synthesis of Novel Indole Schiff Base Compounds and Their Antifungal Activities
Source: Molecules. 2022 Oct 13;27(20):6858. doi: 10.3390/molecules27206858 (PMC9609699; doi:10.3390/molecules27206858)
Supplement: Supplementary file 1 [file molecules-27-06858-s001.zip]

Archive with 1 entries (1 files):
- molecules-1951541-supplementary.pdf
